# Supplementary material for: Molecular Docking Guided Grid-Independent Descriptor Analysis to Probe the Impact of Water Molecules on Conformational Changes of hERG Inhibitors in Drug Trapping Phenomenon
Source: Int J Mol Sci. 2019 Jul 10;20(14):3385. doi: 10.3390/ijms20143385 (PMC6678931; doi:10.3390/ijms20143385)
Supplement: Supplementary file 1 [file ijms-20-03385-s001.zip]

Archive with 3 entries (2 files):
- ijms-523333 sp for proof/
- ijms-523333 sp for proof/Dataset.csv.csv
- ijms-523333 sp for proof/suppl.pdf
