# Supplementary material for: Molecular Docking Guided Grid-Independent Descriptor Analysis to Probe the Impact of Water Molecules on Conformational Changes of hERG Inhibitors in Drug Trapping Phenomenon
Source: Int J Mol Sci. 2019 Jul 10;20(14):3385. doi: 10.3390/ijms20143385 (PMC6678931; doi:10.3390/ijms20143385)
Supplement: Supplementary file 1 [file ijms-20-03385-s001.zip › ijms-523333 sp for proof/Dataset.csv.csv]

Compound Name	Training / Test	SMILE CODE	IC50 ?M	pIC50	clogP	Cell Line	Theraputic Class	Withdrawl Status	Temprature	Assay Technique	Reference (End Note)
1-bis(4-fluorophenyl)methylpiperazine	Training	Fc1ccc(cc1)C(N1CCNCC1)c1ccc(F)cc1	1.6	5.796	3.51	CHO	Calcium Channel Blocker, Antimigraine		37	Whole-Cell Voltage-Clamp	(E. S. Trepakova, S. J. Dech, & J. J. Salata, 2006)
4-4 difluorobenzophenone	Training	Fc1ccc(cc1)C(=O)c1ccc(F)cc1	72	4.143	3.5699999	CHO	Antiasthematic/Urinary Tract Infection		37	Whole-Cell Voltage-Clamp	(Elena S Trepakova et al., 2006)
4-4 difluorobenzydrol	Training	OC(c1ccc(F)cc1)c1ccc(F)cc1	99	4.004	2.74	CHO	Antiasthematic/Sexual Disorders		37	Whole-Cell Voltage-Clamp	(E. S. Trepakova et al., 2006)
5-(4-phenylbutoxy)psolaren	Training	O=c1ccc2c(OCCCCc3ccccc3)c3ccoc3cc2o1	5	5.301	5.3099999	HEK	Immunomodulators		37	Whole Cell Pc	(Vennekamp et al., 2004)
5-Hydroxypropafenone	Training	CCCNCC(O)COC1=C(C=C(O)C=C1)C(=O)CCC1=CC=CC=C1	0.88	6.056	3.3599999	CHO	Anti-Arrhythmic (Anti-Fibrillatory, Anti-Afib)		Room Temp	Whole Cell Pc	(Cahill & Gross, 2004)
9-hydroxy-risperidone	Training	CC1=C(CCN2CCC(CC2)C2=NOC3=C2C=CC(F)=C3)C(=O)N2CCCC(O)C2=N1	1.3	5.886	1.0700001	HEK	Antipsychotic		Room Temp	Whole-Cell Voltage Clamping	(Ekins et al., 2002)
Alfuzosin	Training	COC1=C(OC)C=C2C(N)=NC(=NC2=C1)N(C)CCCNC(=O)C1CCCO1	83.3	4.079	2.55	CHO	Alpha1 Antagonist		37	Whole Cell Pc	http://www.fenichel.net/pages/Professional/subpages/QT/Tables/pbydrug.htm
Alosetron	Training	Cc1[nH]cnc1CN1CCc2c(C1=O)c1ccccc1n2C	3.2	5.495	1.74	HEK	Anti Emetic(Anti Nauseant)	Withdrawn	21	Whole-Cell Voltage Clamping	(Ekins et al., 2002)
Alpha-acetylmethadol	Training	CC[C@@H](OC(C)=O)C(C[C@H](C)N(C)C)(c1ccccc1)c1ccccc1	3	5.523	4.5900002	CHO	Anti-Addictive (Cocaine, Opiates, Methamphetamine, Etc.)	Withdrawn	NG	Whole Cell Pc	(Kang, Chen, Wang, & Rampe, 2003)
Amiodarone	Training	CCCCC1=C(C(=O)C2=CC(I)=C(OCCN(CC)CC)C(I)=C2)C2=CC=CC=C2O1	0.07	7.155	8.9499998	HEK	Anti-Arrhythmic (Anti-Fibrillatory, Anti-Afib)		37	Whole Cell Pc	(Ridley, Milnes, Witchel, & Hancox, 2004)
Amitriptyline	Training	CN(C)CC\C=C1\c2ccccc2CCc2ccccc12	1.801	5.744	4.8499999	CHO	Anti-Depressant,Blood-Brain Penetrant (Relatively Bbb+)		Room Temp	Whole Cell Pc	(Guo & Guthrie, 2005)
Amsacrine	Training	COc1cc(NS(C)(=O)=O)ccc1Nc1c2ccccc2nc2ccccc12	0.209	6.679	4.6900001	HEK	Anti-Neoplastic, Anti-Viral		22	Whole Cell Pc	(Thomas et al., 2004)
Apomorphine	Training	CN2CCc1cccc3c1C2Cc4ccc(O)c(O)c34	2.4	5.62	2.49	CHO	Emetic,Ed Therapy (Erectile Dysfunction)		37	Whole Cell Pc	(Hurst et al., 2003)
Articaine	Training	CCCN[C@H](C)C(=O)Nc1c(C)csc1C(=O)OC	224	3.65	1.98	CHO	Anesthetic (Local)		35	Whole Cell Pc	(Siebrands & Friederich, 2007)
Astemizole	Training	COc1ccc(CCN2CCC(CC2)Nc2nc3ccccc3n2Cc2ccc(F)cc2)cc1	0.001	8.886	5.8400002	HEK	Anti-Histaminic, Anti-Allergic	Withdrawn	23.5	Whole Cell Pc	(P. Tarantino et al., 2005)
Azimilide	Training	CN1CCN(CCCCN2C(=O)CN(\N=C\c3ccc(o3)-c3ccc(Cl)cc3)C2=O)CC1	0.56	6.252	2.3499999	CHO	Anti-Arrhythmic (Anti-Fibrillatory, Anti-Afib)		35	Whole Cell Pc	(Walker et al., 2000)
Balofloxacin	Training	CNC1CCCN(C1)C2=C(C=C3C(=C2OC)N(C=C(C3=O)C(=O)O)C4CC4)F	214	3.67	0.36000001	CHO	Anti-Bacterial (Urinary)		23	Whole Cell Pc	(Seop Kim et al., 2006)
Benperidol	Training	Fc1ccc(cc1)C(=O)CCCN1CCC(CC1)n1c2ccccc2[nH]c1=O	0.003	8.469	3.8	HEK	Anti-Psychotic (Neuroleptic)		35	Whole Cell Pc	(Silvestre & Prous, 2007)
Bepridil	Training	CC(C)COCC(CN(CC1=CC=CC=C1)C1=CC=CC=C1)N1CCCC1	0.026	7.585	6.1999998	HEK	Vasodilator (Coronary),Anti-Arrhythmic (Anti-Fibrillatory, Anti-Afib)		37	Whole Cell Pc	(Kirsch et al., 2004)
Berberine	Training	COc1ccc2cc3-c4cc5OCOc5cc4CC[n+]3cc2c1OC	3.1	5.509	0.76999998	HEK	Antimicrobial		NG	Whole Cell Pc	(Rodriguez-Menchaca et al., 2006)
Bisindolylmaleimide	Training	O=C1NC(=O)C(c2c[nH]c3ccccc23)=C1c1c[nH]c2ccccc12	1	6	3.1199999	HEK	Protein Kinase C Inhibitor		NG	Whole Cell Pc	(Thomas, Hammerling, Wimmer, et al., 2004)
BMCL_03_13_1829-1835_1	Training	Clc1ccc2n(cc(C3CCN(CC3)CCN3CCNC3=O)c2c1)-c1ccccc1	0.09	7.046	5.0900002	CHO	Antipsychotic		35	Whole Cell Pc	(Pearlstein et al., 2003)
BMCL_03_13_1829-1835_10	Training	Fc1ccc(cc1)-n1cc(C2CCN(CC2)CCN2CCNC2=S)c2ccccc12	0.006	8.208	5.54	CHO	Antipsychotic		22	Whole Cell Pc	(Pearlstein et al., 2003)
BMCL_03_13_1829-1835_11_1	Training	CC(C)(O)c1ccc(cc1)[C@H](O)CCCN1CCC(CC1)C(O)(c1ccccc1)c1ccccc1	0.46	6.337	3.9200001	CHO	Antipsychotic		23	Whole Cell Pc	(Pearlstein et al., 2003)
BMCL_03_13_1829-1835_13_1	Training	Fc1ccc(cc1)N1C[C@@H](C2CCN(CC2)CCN2CCNC2=O)c2ccccc12	0.023	7.638	4.2399998	CHO	Antipsychotic		NG	Whole Cell Pc	(Pearlstein et al., 2003)
BMCL_03_13_1829-1835_14	Training	Fc1ccc(cc1)-n1cc(C2CCNCC2)c2cc(Cl)ccc12	0.204	6.69	5.8099999	CHO	Antipsychotic		NG	Whole Cell Pc	(Pearlstein et al., 2003)
BMCL_03_13_1829-1835_15	Training	CN(C)Cc1cn(-c2ccc(F)cc2)c2ccc(Cl)cc12	0.01	8	5.4400001	CHO	Antipsychotic		NG	Whole Cell Pc	(Pearlstein et al., 2003)
BMCL_03_13_1829-1835_18_1	Training	C[C@@H](O)c1cn(-c2ccc(F)cc2)c2ccc(Cl)cc12	4.55	5.342	4.8800001	CHO	Antipsychotic		NG	Whole Cell Pc	(Pearlstein et al., 2003)
BMCL_03_13_1829-1835_19	Training	CCC(=O)c1cn(-c2ccc(F)cc2)c2ccc(Cl)cc12	1.95	5.71	5.73	CHO	Antipsychotic		NG	Whole Cell Pc	(Pearlstein et al., 2003)
BMCL_03_13_1829-1835_2	Training	Fc1ccc(cc1)-n1cc(C2=CCN(CCN3CCNC3=O)CC2)c2cc(Cl)ccc12	0.01	8	5.1599998	CHO	Antipsychotic		NG	Whole Cell Pc	(Pearlstein et al., 2003)
BMCL_03_13_1829-1835_20	Training	CCC(O)(CC)c1cn(-c2ccc(F)cc2)c2ccc(Cl)cc12	15.7	4.804	6.1300001	CHO	Antipsychotic		NG	Whole Cell Pc	(Pearlstein et al., 2003)
BMCL_03_13_1829-1835_4	Training	OC(=O)Cc1ccc(cc1)-n1cc(C2CCN(CC2)CCN2CCNC2=O)c2cc(Cl)ccc12	0.58	6.237	2.0999999	CHO	Antipsychotic		NG	Whole Cell Pc	(Pearlstein et al., 2003)
BMCL_03_13_1829-1835_5	Training	OC(=O)c1ccc(cc1)-n1cc(C2CCN(CC2)CCN2CCNC2=O)c2cc(Cl)ccc12	75	4.125	2.71	CHO	Antipsychotic		NG	Whole Cell Pc	(Pearlstein et al., 2003)
BMCL_03_13_1829-1835_6	Training	Clc1ccc2n(cc(C3CCN(CC3)CCN3CCNC3=O)c2c1)C1CCCCC1	0.14	6.854	5.0500002	CHO	Antipsychotic		NG	Whole Cell Pc	(Pearlstein et al., 2003)
BMCL_03_13_1829-1835_7	Training	COC(=O)Cc1ccc(cc1)-n1cc(C2CCN(CC2)CCN2CCNC2=O)c2cc(Cl)ccc12	0.13	6.886	4.77	CHO	Antipsychotic		NG	Whole Cell Pc	(Pearlstein et al., 2003)
BMCL_03_13_1829-1835_8	Training	COC(=O)c1ccc(cc1)-n1cc(C2CCN(CC2)CCN2CCNC2=O)c2cc(Cl)ccc12	0.04	7.398	5.1399999	CHO	Antipsychotic		NG	Whole Cell Pc	(Pearlstein et al., 2003)
BRL32872	Training	COc1c(cc(cc1)CCN(C)CCCN(C(=O)c1ccc(cc1)N(=O)=O)c1cc(c(cc1)OC)OC)OC	0.02	7.699	4.4400001	HEK	Antiarrhythmic		NG	Whole Cell Pc	(Thomas et al., 2001)
Brompheniramine	Training	CN(C)CC[C@H](c1ccc(Br)cc1)c1ccccn1	1.7	5.77	3.3	CHO	Anti-Histaminic		NG	Whole Cell Pc	(Shin, Kim, & Kim, 2006)
Bupivacaine	Training	CCCCN1CCCC[C@H]1C(=O)Nc1c(C)cccc1C	22	4.658	3.6900001	CHO	Anesthetic (Local)		NG	Whole Cell Pc	(Gonzalez et al., 2002)
Buprenorphine	Training	CO[C@]12CC[C@@]3(C[C@@H]1[C@](C)(O)C(C)(C)C)[C@H]1CC4=C5C(O[C@@H]2[C@@]35CCN1CC1CC1)=C(O)C=C4	7.5	5.125	3.99	HEK	Analgesic (Anti-Nociceptive),Narcotic		NG	Whole Cell Pc	(Katchman et al., 2002)
Carvedilol	Training	COc1ccccc1OCCNC[C@@H](O)COc1cccc2[nH]c3ccccc3c12	0.51	6.292	4.04	HEK	Anti-Cardiac Failure, Anti-Hypertensive		NG	Whole Cell Pc	(Kawakami et al., 2006)
Chloroquine	Training	CCN(CC)CCC[C@H](C)Nc1ccnc2cc(Cl)ccc12	2.5	5.602	5.0599999	HEK	Anti-Malarial		NG	Whole Cell Pc	(Traebert et al., 2004)
Chlorpheniramine	Training	CN(C)CC[C@@H](c1ccc(Cl)cc1)c1ccccn1	13	4.886	3.1500001	HEK	Anti-Histaminic		NG	Whole Cell Pc	(Katchman et al., 2006)
Ciprofloxacin	Training	OC(=O)c1cn(C2CC2)c2cc(N3CCNCC3)c(F)cc2c1=O	966	3.015	0.73000002	CHO	Anti-Bacterial		NG	Whole Cell Pc	(Bischoff, Schmidt, Netzer, & Pongs, 2000)
Cisapride	Training	CO[C@H]1CN(CCCOc2ccc(F)cc2)CC[C@H]1NC(=O)c1cc(Cl)c(N)cc1OC	0.024	7.62	3.8099999	CHO	Laxative (Cathartic, Prokinetic)	Withdrawn	Room Temp 20-22C	Whole Cell Pc	(Walker et al., 1999)
Clemastine	Training	CC(C1=CC=CC=C1)(C2=CC=C(C=C2)Cl)OCCC3CCCN3C	0.01	8	5.4499998	HEK	Anti-Histaminic,Cytochrome P450 Inhibitor		37	Whole Cell Pc	(Ridley, Milnes, Hancox, & Witchel, 2006)
Clotrimazole	Training	ClC1=CC=CC=C1C(N1C=CN=C1)(C1=CC=CC=C1)C1=CC=CC=C1	3.6	5.444	5	HEK	Anti-Fungal (Anti-Mycotic)		21.5	? Whole Or Perforated	(Tian, Dong, Chiu, Lau, & Li, 2006)
Clozapine-N-oxide	Training	CN1CCN(CC1)[C@H]1N(O)c2cc(Cl)ccc2Nc2ccccc12	133.3	3.875	3.5899999	HEK	Antipsychotic		22	Whole-Cell Voltage Clamping	(Ekins et al., 2002)
Cocaethylene	Training	CCOC(=O)C1C2CCC(N2C)CC1OC(=O)C3=CC=CC=C3	1.2	5.921	3.0999999	HEK	Anesthetic (Local)		NG	Whole Cell Pc	(Ferreira, Crumb, Carlton, & Clarkson, 2001)
Cocaine	Training	COC(=O)C1C(CC2CCC1N2C)OC(=O)c3ccccc3	4.4	5.357	2.5699999	HEK	Anesthetic (Topical),Narcotic		23	Whole Cell Pc	(Ferreira et al., 2001)
Codeine	Training	[H][C@@]12OC3=C(OC)C=CC4=C3[C@@]11CCN(C)[C@]([H])(C4)[C@]1([H])C=C[C@@H]2O	300	3.523	0.98000002	HEK	Opiate		21	Whole Cell Pc	(Katchman et al., 2002)
Demethyl-olanzapine	Training	Cc1cc2=C(Nc3ccccc3N=c2s1)N1CCNCC1	14.2	4.848	3.3	HEK	Antipsychotic		22	Whole-Cell Voltage Clamping	(Ekins et al., 2002)
Desbutyllumefantrine	Training	CCCCNC[C@@H](O)c1cc(Cl)cc2c1-c1ccc(Cl)cc1\C2=C/c1ccc(Cl)cc1	5.5	5.26	8.0200005	HEK	Antimalarial		35	Whole Cell Pc	(Traebert et al., 2004)
Desipramine	Training	CNCCCN1c2ccccc2CCc2ccccc12	1.39	5.857	4.4699998	HEK	Anti-Depressant		34	Whole-Cell Voltage Clamping	(Ekins et al., 2002)
Desloratadine	Training	ClC1=CC2=C(C=C1)C(=C1CCNCC1)C1=C(CC2)C=CC=N1	6.31	5.2	3.8299999	HEK	Anti-Histaminic		23	Whole Cell Pc	(Davie et al., 2004)
Desmethylastemizole	Training	C1CN(CCC1NC2=NC3=CC=CC=C3N2CC4=CC=C(C=C4)F)CCC5=CC=C(C=C5)O	0.001	9	5.25	HEK	Antihistamine		37	Whole Cell Pc	(Zhou et al., 1999)
Dexfenfluramine	Training	CCN[C@@H](C)CC1=CC=CC(=C1)C(F)(F)F	537.03	3.27	3.3	HEK	Anorexic (Appetite Suppressant)		36	Whole Cell Pc	(Milnes et al., 2003)
Diltiazem	Training	COc1ccc(cc1)[C@H]1Sc2ccccc2N(CCN(C)C)C(=O)[C@H]1OC(C)=O	17.3	4.762	3.6500001	HEK	Vasodilator (Coronary) Anti-Hypertensive		23	Whole Cell Pc	(Zhang, Zhou, Gong, Makielski, & January, 1999)
Diphenhydramine	Training	CN(C)CCOC(C1=CC=CC=C1)C1=CC=CC=C1	2.6	5.585	3.45	HEK	Anti-Allergic,Sedative		NG	Whole Cell Pc	(G. E. Kirsch et al., 2004)
Dolasetron	Training	O=C2CN1C3CC(CC1CC2C3)OC(=O)c4c[nH]c5ccccc45	5.95	5.225	2.3399999	HEK	Anti-Emetic (Anti-Nauseant),Anti-Migrane		37	Whole Cell Pc	(Kuryshev, Brown, Wang, Benedict, & Rampe, 2000)
Domperidone	Training	ClC1=CC2=C(C=C1)N(C1CCN(CCCN3C(=O)NC4=CC=CC=C34)CC1)C(=O)N2	0.057	7.244	4.27	HEK	Anti-Emetic (Anti-Nauseant)		36	Whole Cell Pc	(Claassen & Zunkler, 2005)
Doxazosin	Training	COc1cc2nc(nc(N)c2cc1OC)N1CCN(CC1)C(=O)[C@H]1COc2ccccc2O1	0.324	6.489	3.53	HEK	Anti-Hypertensive Vasodilator		21.5	Whole Cell Pc	(Thomas et al., 2008)
Dronedarone	Training	CCCCN(CCCC)CCCOC1=CC=C(C=C1)C(=O)C1=C(CCCC)OC2=C1C=C(NS(C)(=O)=O)C=C2	0.059	7.228	8.5699997	HEK	Antiasthmatic		35	Whole Cell Pc	(Ridley, Milnes, Witchel, & Hancox, 2004)
Droperidol	Training	FC1=CC=C(C=C1)C(=O)CCCN1CCC(=CC1)N1C(=O)NC2=CC=CC=C12	0.032	7.492	3.0599999	HEK	Anti-Psychotic (Neuroleptic),Anti-Emetic (Anti-Nauseant)		37	Whole Cell Pc	(Drolet et al., 1999)
DW286	Training	CON=C1CN(CC1(C)CN)c3cc2n(cc(C(O)=O)c(=O)c2cc3F)C4CC4	89	4.051	0.090000004	CHO	Antibiotic		22	Whole Cell Pc	(E. J. Kim, Kim, & Shin, 2005)
E4031	Training	Cc1cccc(CCN2CCC(CC2)C(=O)c2ccc(NS(C)(=O)=O)cc2)n1	0.011	7.959	1.9	HEK	Anti-Arrhythmic (Anti-Fibrillatory, Anti-Afib)		22	Whole Cell Pc	(Fossa et al., 2004)
EDDP	Training	CC=C1C(CC(N1C)C)(C2=CC=CC=C2)C3=CC=CC=C3	50	4.301	5.9699998	HEK	Opiate		22	Whole Cell Pc	(Katchman et al., 2002)
EGCG	Training	Oc1cc(O)c2C[C@@H](OC(=O)c3cc(O)c(O)c(O)c3)[C@H](Oc2c1)c1cc(O)c(O)c(O)c1	6	5.222	1.49	HEK	Free Radical Scavenger,Anti-Oxidant,Anti-Angiogenic		37	Whole Cell Pc	(Kelemen et al., 2007)
ER-118585	Training	COc1ccc(CNc2nnc(N3CCC4(CC3)CC(O)C4)c3ccc(cc23)C#N)cc1Cl	0.04	7.398	3.52	HEK	Pde5 Inhibitor		37	Whole Cell Pc	(Mizuno et al., 2003)
Fexofenadine	Training	CC(C)(C(O)=O)C1=CC=C(C=C1)C(O)CCCN1CCC(CC1)C(O)(C1=CC=CC=C1)C1=CC=CC=C1	65.1	4.186	1.96	HEK	Anti-Asthmatic		21	Whole Cell Pc	(Pearlstein et al., 2003)
Flecainide	Training	FC(F)(F)COc1ccc(OCC(F)(F)F)c(c1)C(=O)NC[C@H]1CCCCN1	0.74	6.131	3.3599999	HEK	Cardiac Depressant,Anti-Arrhythmic (Anti-Fibrillatory, Anti-Afib)		NG	Whole Cell Pc	(Ducroq et al., 2007)
Flunarizine	Training	Fc1ccc(cc1)C(N1CCN(CC1)C\C=C\c1ccccc1)c1ccc(F)cc1	0.006	8.244	6.3400002	CHO	Vasodilator		23	Whole Cell Pc	(Trepakova, Dech, & Salata, 2006)
Fluoxetine	Training	CNCC[C@@H](Oc1ccc(cc1)C(F)(F)F)c1ccccc1	0.7	6.155	4.5700002	HEK	Anti-Depressant		NG	Whole Cell Pc	(Rajamani, Tounge, Li, & Reynolds, 2005)
Fluvoxamine	Training	COCCCC\C(c1ccc(cc1)C(F)(F)F)=N/OCCN	3.8	5.42	3.3199999	HEK	Antiasthmatic		35	Whole Cell Pc	(Milnes, Crociani, Arcangeli, Hancox, & Witchel, 2003)
Gatifloxacin	Training	COc1c(N2CCN[C@@H](C)C2)c(F)cc2c1n(cc(C(O)=O)c2=O)C1CC1	130	3.886	0.27000001	CHO	Anti-Bacterial		NG	Whole Cell Pc	(Kang, Wang, Chen, Triggle, & Rampe, 2001)
GF109203X/ bisindolylmaleimide I	Training	CN(C)CCCN1C=C(C2=CC=CC=C21)C3=C(C(=O)NC3=O)C4=CNC5=CC=CC=C54	1.18	5.928	3.96	HEK	Protein Kinase C Inhibitor		23	Whole Cell Pc	(Thomas, Hammerling, Wimmer, et al., 2004)
Glycerol-nonivamide	Training	CCCCCCCCC(=O)NCc1ccc(C[C@H](O)CO)c(OC)c1	0.1	7	2.9400001	HEK	Neuroprotective		35	Whole Cell Pc	Life Sci. Pharmacol. Lett. 1998, 19, 281-288.
Grepafloxacin	Training	C[C@H]1CN(CCN1)c1cc2n(cc(C(O)=O)c(=O)c2c(C)c1F)C1CC1	27.5	4.561	0.28999999	CHO	Anti-Bacterial		35	Whole Cell Pc	(Bischoff, Schmidt, Netzer, & Pongs, 2000)
Halofantrine	Training	CCCCN(CCCC)CC[C@@H](O)c1cc2c(Cl)cc(Cl)cc2c2cc(ccc12)C(F)(F)F	0.022	7.666	9.3100004	HEK	Anti-Plasmodial (Berghei)		23	Whole Cell Pc	(Mbai, Rajamani, & January, 2002)
Haloperidol	Training	OC1(CCN(CCCC(=O)c2ccc(F)cc2)CC1)c1ccc(Cl)cc1	0.012	7.921	3.8499999	HEK	Anti-Psychotic (Neuroleptic)		21	Whole Cell Pc	(Albrecht, 2004)
Indomethacin	Training	COC1=CC2=C(C=C1)N(C(=O)C1=CC=C(Cl)C=C1)C(C)=C2CC(O)=O	300	3.523	4.1799998	HEK	Anti-Inflammatory,Analgesic (Anti-Nociceptive),Anti-Pyretic Hypothermic (Anti-Febric)		21	PC	(Martin et al., 2004)
Irbesartan	Training	CCCCC2=NC1(CCCC1)C(=O)N2Cc3ccc(cc3)c4ccccc4c5nnn[nH]5	193	3.714	6.04	CHO	Anti-Hypertensive,Anti-Cardiac Failure		37	Whole Cell Pc	(Moreno et al., 2003)
JMC20081730_13	Training	CN(C)[C@H]1CCN(C1)CC(=O)Nc1cc(nc(n1)-c1ccc(C)o1)-n1nc(C)cc1C	0.6	6.222	3.29	HEK	Antipsychotic		37	Whole Cell Pc	(Slee et al., 2008)
JMC20081730_17	Training	CCN[C@H]1CCN(C1)CC(=O)Nc1cc(nc(n1)-c1ccc(C)o1)-n1nc(C)cc1C	0.42	6.377	3.23	HEK	Antipsychotic		22.5	Whole Cell Pc	(Slee et al., 2008)
JMC20081730_22	Training	CN(C)CC1CCN(CC1)CC(=O)Nc1cc(nc(n1)-c1ccc(C)o1)-n1nc(C)cc1C	1.67	5.777	3.3800001	HEK	Antipsychotic		35	Whole Cell Pc	(Slee et al., 2008)
JMC20081730_24	Training	CN(C)C[C@@H]1CCN(C1)CC(=O)Nc1cc(nc(n1)-c1ccc(C)o1)-n1nc(C)cc1C	1.01	5.996	2.8199999	HEK	Antipsychotic		35	Whole Cell Pc	(Slee et al., 2008)
JMC20081730_26	Training	CN(C)CCC(=O)Nc1cc(nc(n1)-c1ccc(C)o1)-n1nc(C)cc1C	0.65	6.187	3.1700001	HEK	Antipsychotic		22	Whole Cell Pc	(Slee et al., 2008)
JMC20081730_27	Training	CN(C)[C@H]1CCN(CCC(=O)Nc2cc(nc(n2)-c2ccc(C)o2)-n2nc(C)cc2C)C1	2.28	5.642	3.47	HEK	Antipsychotic			Whole Cell Pc	(Slee et al., 2008)
JMC20081730_4	Training	CN1CCC(CC1)CC(=O)Nc1cc(nc(n1)-c1ccc(C)o1)-n1nc(C)cc1C	4.17	5.38	3.51	HEK	Antipsychotic		20-26	Whole Cell Pc	(Slee et al., 2008)
JMC20081730_7	Training	CN1CCCN(CC1)CC(=O)Nc1cc(nc(n1)-c1ccc(C)o1)-n1nc(C)cc1C	0.29	6.538	2.6500001	HEK	Antipsychotic		22	Whole Cell Pc	(Slee et al., 2008)
Ketanserin	Training	Fc1ccc(cc1)C(=O)C1CCN(CC1)CCN1C(=O)c2c(NC1=O)cccc2	0.107	6.971	3	HEK	Antihypertensive		23	Whole Cell Pc	(Glenn E. Kirsch et al., 2004)
Ketoconazole	Training	Clc1cc(Cl)ccc1[C@@]1(OC(CO1)COc1ccc(N2CCN(CC2)C(=O)C)cc1)Cn1ccnc1	1.9	5.721	3.6400001	HEK	Anti-Fungal (Anti-Mycotic),Anti-Neoplastic (Prostate)		22	Whole Cell Pc	(Ekins et al., 2002)
LAAM	Training	CC[C@H](OC(C)=O)C(C[C@H](C)N(C)C)(C1=CC=CC=C1)C1=CC=CC=C1	2.2	5.658	4.5900002	HEK	Opiate Agonist		35	Whole Cell Pc	(Katchman et al., 2002)
Lamotrigine	Training	NC1=NC(N)=C(N=N1)C1=C(Cl)C(Cl)=CC=C1	229.1	3.64	2.53	HEK	Anti-Convulsant (Anti-Epileptic)		37	Whole Cell Pc	(Danielsson, Lansdell, Patmore, & Tomson, 2005)
Levobupivacaine	Training	CCCCN1CCCC[C@H]1C(=O)NC1=C(C)C=CC=C1C	10	5	3.6900001	CHO	Anesthetic		37	Whole Cell Pc	(Friederich, Solth, Schillemeit, & Isbrandt, 2004)
Levofloxacin	Training	C[C@H]1COC2=C3N1C=C(C(O)=O)C(=O)C3=CC(F)=C2N1CCN(C)CC1	430	3.367	0.50999999	HEK	Anti-Bacterial		23	Whole Cell Pc	(Alexandrou et al., 2006)
Lidocaine	Training	CCN(CC)CC(=O)NC1=C(C)C=CC=C1C	262.2	3.581	1.95	HEK	Anesthetic (Topical),Anti-Arrhythmic (Anti-Fibrillatory, Anti-Afib)		Room Temp	Whole Cell Pc	(Paul et al., 2002)
Lidoflazine	Training	Cc1cccc(C)c1NC(=O)CN1CCN(CCCC(c2ccc(F)cc2)c2ccc(F)cc2)CC1	0.017	7.78	4.79	HEK	Antiemetic		23	Whole Cell Pc	(Ridley, Dooley, Milnes, Witchel, & Hancox, 2004)
Lomefloxacin	Training	CCn1cc(C(O)=O)c(=O)c2cc(F)c(N3CCN[C@H](C)C3)c(F)c12	2400	2.62	0.11	HEK	Sulfonamid		NG	Whole Cell Pc	(Zunkler, Claassen, Wos-Maganga, Rustenbeck, & Holzgrabe, 2006)
Lopinavir	Training	CC(C)[C@H](N1CCCNC1=O)C(=O)N[C@H](C[C@H](O)[C@H](CC1=CC=CC=C1)NC(=O)COC1=C(C)C=CC=C1C)CC1=CC=CC=C1	8.6	5.066	6.0900002	HEK	Antiviral		23	PC	(Anson et al., 2005)
Loratidine	Training	CCOC(=O)N1CC\C(CC1)=C1/c2ccc(Cl)cc2CCc2cccnc12	0.173	6.762	5.0500002	HEK	Anti-Histaminic, Anti-Allergic		23	Whole Cell Pc	(Crumb, 2000)
Lovastatin	Training	CCC(C)C(=O)OC2CC(C)C=C3C=CC(C)C(CCC1CC(O)CC(=O)O1)C23	7	5.155	4.0799999	HEK	Anti-Hypercholesterolemic,Anti-Hyperlipidemic (Hypolipidemic Dyslipidemic)		23	Whole Cell Pc	(Katchman et al., 2006)
Lumefantrine	Training	CCCCN(CCCC)C[C@@H](O)c1cc(Cl)cc2c1-c1ccc(Cl)cc1\C2=C/c1ccc(Cl)cc1	8.13	5.09	10.2	HEK	Anti-Malarial		37	Whole Cell Pc	(Traebert et al., 2004)
Maprotiline	Training	CNCCCC12CCC(C3=CC=CC=C13)C1=CC=CC=C21	0.13	6.886	4.52	HEK	Anti-Depressant		35	Whole Cell Pc	(Jo et al., 2007)
Maprotiline	Training	CNCCC[C@]12CC[C@@H](c3ccccc13)c1ccccc21	5.2	5.284	4.52	HEK	Anti-Depressant		37	Whole Cell Pc	(Ferrer-Villada, Navarro-Polanco, Rodriguez-Menchaca, Benavides-Haro, & Sanchez-Chapula, 2006)
Mdl 74156	Training	C1C2CC3CC(CC1N3CC2O)OC(=O)C4=CNC5=CC=CC=C54	12.1	4.917	1.9	HEK	Antiemetic		21.5	Whole Cell Pc	(Kuryshev, Brown, Wang, Benedict, & Rampe, 2000)
Mefloquine	Training	O[C@H]([C@H]1CCCCN1)c1cc(nc2c(cccc12)C(F)(F)F)C(F)(F)F	2.6	5.585	3.6700001	HEK	Anti-Malarial,Anti-Plasmodial (Falciparum)		Room Temp	Whole Cell Pc	(Traebert et al., 2004)
Meperidine	Training	CCOC(=O)C1(CCN(C)CC1)c1ccccc1	75	4.125	2.23	HEK	Analgesic (Anti-Nociceptive),Narcotic		Room Temp	Whole Cell Pc	(Katchman et al., 2002)
Mepivacaine	Training	CN1CCCC[C@@H]1C(=O)Nc1c(C)cccc1C	156.2	3.806	2.0999999	CHO	Anesthetic (Local)		Room Temp	Whole Cell Pc	(Siebrands, Schmitt, & Friederich, 2005)
Mesoridazine	Training	CN1CCCC[C@H]1CCN1c2ccccc2Sc2ccc(cc12)S(C)=O	0.55	6.26	4.4400001	HEK	Anti-Psychotic (Neuroleptic)		Room Temp	Whole Cell Pc	(Su, Martin, Cox, & Gintant, 2004)
Methadone	Training	CCC(=O)C(C[C@H](C)N(C)C)(c1ccccc1)c1ccccc1	9.8	5.009	4.1700001	HEK	Analgesic (Anti-Nociceptive),Narcotic		Room Temp	Whole Cell Pc	(Katchman et al., 2002)
Methadone(RS)	Training	CCC(=O)C(CC(C)N(C)C)(C1=CC=CC=C1)C2=CC=CC=C2	3	5.523	4.1700001	HEK	Analgesic (Anti-Nociceptive),Narcotic		Room Temp	Whole Cell Pc	(Eap et al., 2007)
Methadone(S)	Training	O=C(C(C[C@@H](N(C)C)C)(c1ccccc1)c1ccccc1)CC	2	5.699	4.1700001	HEK	Analgesic (Anti-Nociceptive),Narcotic		Room Temp	Whole Cell Pc	(Eap et al., 2007)
Mianserine	Training	CN1CCN2C(C1)C1=CC=CC=C1CC1=CC=CC=C21	14.78	4.83	3.76	CHO	Antidepressant		Room Temp	Whole Cell Pc	(Tie, 2002)
Miconazole	Training	Clc1ccc(CO[C@@H](Cn2ccnc2)c2ccc(Cl)cc2Cl)c(Cl)c1	2.1	5.678	5.8099999	HEK	Anti-Fungal (Anti-Mycotic)		Room Temp	Whole Cell Pc	(Kikuchi et al., 2005)
Mizolastine	Training	CN(C1CCN(CC1)C2=NC3=CC=CC=C3N2CC4=CC=C(C=C4)F)C5=NC=CC(=O)N5	0.35	6.456	2.8399999	HEK	Antipsychotic		Room Temp	Whole Cell Pc	(Taglialatela, Pannaccione, Castaldo, Giorgio, & Annunziato, 2000)
MK499	Training	CS(=O)(=O)NC1=CC2=C(C=C1)OC3(CCN(CC3)C4CCC5=C(C4)C=CC(=C5)C#N)CC2O	0.002	8.666	1.63	HEK	Antiarrhythmic		35	Whole Cell Pc	(Wang et al., 2003)
Morphine	Training	CN1CCC24C3Oc5c(O)ccc(CC1C2C=CC3O)c45	1000	3	0.56999999	HEK	Analgesic (Anti-Nociceptive),Narcotic		37	Whole Cell Pc	(Katchman et al., 2002)
Moxifloxacin	Training	COc4c(N2CC1CCCNC1C2)c(F)cc5c(=O)c(cn(C3CC3)c45)C(O)=O	29	4.538	0.079999998	HEK	Anti-Bacterial (Mycobacterium Tuberculosis)		22	Whole Cell Pc	(Alexandrou et al., 2006)
N-decyl-triethylammonium	Training	CCCCCCCCCC[N+](CC)(CC)CC	3.6	5.444	1.09	HEK	Anti-Inflmmatory		23	Whole Cell Pc	(Ficker, Obejero-Paz, Zhao, & Brown, 2002)
N-desbutylhalofantrine	Training	CCCCNCC[C@@H](O)c1cc2c(Cl)cc(Cl)cc2c2cc(ccc12)C(F)(F)F	0.072	7.144	7.1399999	HEK	Anti-Malarial		23	Whole Cell Pc	(Mbai, Rajamani, & January, 2002)
Nelfinavir	Training	Cc1c(O)cccc1C(=O)NC(CSc2ccccc2)C(O)CN4CC3CCCCC3CC4C(=O)NC(C)(C)C	11.5	4.939	5.8400002	HEK	Antiviral		22	Whole Cell Pc	http://www.fenichel.net/pages/Professional/subpages/QT/Tables/pbydrug.htm
Nifedipine	Training	COC(=O)C1=C(C)NC(=C(C1c2ccccc2N(=O)=O)C(=O)OC)C	50	4.301	3.1199999	HEK	Negative Inotrope (Weakens Muscle Contraction),Cardiac Depressant		37	Whole Cell Pc	(Zhang, Zhou, Gong, Makielski, & January, 1999)
N-octyl-triethylammonium	Training	CCCCCCCC[N+](CC)(CC)CC	8.4	5.076	0.029999999	HEK	Anti-Inflamatory		37	Whole Cell Pc	(Ficker, Obejero-Paz, Zhao, & Brown, 2002)
Noracethylmethadol	Training	CC[C@@H](OC(C)=O)C(C[C@H](C)NC)(c1ccccc1)c1ccccc1	12	4.921	4.0500002	CHO	Analgesic		21	Whole Cell Pc	(Kang et al., 2003)
Norastemizole	Training	C1CNCCC1NC2=NC3=CC=CC=C3N2CC4=CC=C(C=C4)F	0.028	7.558	3.3800001	HEK	Anti-Allergic		NG	Whole Cell Pc	(Zhou, Vorperian, Gong, Zhang, & January, 1999)
Olanzapine	Training	CN1CCN(CC1)C1=c2cc(C)sc2=Nc2ccccc2N1	0.23	6.638	3.3800001	HEK	Antipsychotic		36	Whole Cell Pc	(Ekins, Crumb, Sarazan, Wikel, & Wrighton, 2002)
Oleandomycin	Training	COC1CC(OC(C)C1O)OC4C(C)C(OC2OC(C)CC(C2O)N(C)C)C(C)CC3(CO3)C(=O)C(C)C(O)C(C)C(C)OC(=O)C4C	339.6	3.469	1.59	HEK	Anti-Microbial,Anti-Bacterial		22	Whole Cell Pc	(Volberg, Koci, Su, Lin, & Zhou, 2002)
Orphenadrine	Training	CN(C)CCO[C@@H](c1ccccc1)c1ccccc1C	0.85	6.071	3.9000001	HEK	Anti-Histaminic		21	Whole Cell Pc	(Eberhard P Scholz et al., 2007)
Ouabain	Training	CC6OC(OC4CC(O)C3(CO)C2C(O)CC1(C)C(CCC1(O)C2CCC3(O)C4)C5=CC(=O)OC5)C(O)C(O)C6O	15.2	4.818	1.9	HEK	Cardiotonic,Toxin		36	Whole Cell Pc	(L. Wang, Wible, Wan, & Ficker, 2007)
Papaverine	Training	COc1ccc(Cc2nccc3cc(OC)c(OC)cc23)cc1OC	7.3	5.137	3.78	HEK	Smooth Muscle Relaxant		22-24	Whole Cell Pc	(Wible et al., 2005)
Pentamidine	Training	NC(=N)c2ccc(OCCCCCOc1ccc(cc1)C(N)=N)cc2	252	3.599	2.53	HEK	Antiprotozoal		23	Whole Cell Pc	(Kuryshev et al., 2005)
Pergolide	Training	CCCN1CC(CSC)CC2C1Cc3c[nH]c4cccc2c34	0.12	6.921	4.4000001	CHO	Anti-Parkinsonian,Anti-Addictive (Cocaine, Opiates, Methamphetamine, Etc.)		21	Whole Cell Pc	(Hurst et al., 2003)
Perhexiline	Training	C(C(C1CCCCC1)C1CCCCC1)C1CCCCN1	7.8	5.108	7.1500001	CHO	Vasodilator (Coronary)	Withdrawn	22	Whole Cell Pc	(Walker, Valenzuela, et al., 1999)
Perphenazine	Training	OCCN1CCN(CCCN2c3ccccc3Sc3ccc(Cl)cc23)CC1	1.003	5.999	3.8099999	CHO	Anti-Psychotic (Neuroleptic)		23	Whole Cell Pc	(E.-J. Kim, K.-S. Kim, & W.-H. Shin, 2005)
Phenobarbital	Training	CCC1(C(=O)NC(=O)NC1=O)c1ccccc1	3000	2.523	1.37	HEK	Antiepileptic		37	Whole Cell Pc	(Danielsson, Lansdell, Patmore, & Tomson, 2003)
Pimozide	Training	Fc1ccc(cc1)C(CCCN1CCC(CC1)n1c2ccccc2[nH]c1=O)c1ccc(F)cc1	0.003	8.585	6.4000001	HEK	Anti-Psychotic (Neuroleptic)		22	Whole Cell Pc	(Kirsch et al., 2004)
Prazosin	Training	COc1cc2nc(nc(N)c2cc1OC)N1CCN(CC1)C(=O)c1ccco1	1.57	5.804	2.03	HEK	Anti-Hypertensive		37	Whole Cell Pc	(Thomas, Wimmer, et al., 2004)
Prenylamine	Training	CC(CC1=CC=CC=C1)NCCC(C1=CC=CC=C1)C1=CC=CC=C1	0.59	6.229	5.8000002	HEK	Anti-Asthmatic		37	Whole Cell Pc	(Katchman, Koerner, Tosaka, Woosley, & Ebert, 2006
Procainamide	Training	CCN(CC)CCNC(=O)c1ccc(N)cc1	138.7	3.858	1.42	HEK	Cardiac Depressant,Anti-Arrhythmic (Anti-Fibrillatory, Anti-Afib)		37	Whole Cell Pc	(Ridley et al., 2003)
Propafenone	Training	CCCNC[C@@H](O)COc1ccccc1C(=O)CCc1ccccc1	2	5.699	3.6400001	HEK	Anti-Arrhythmic (Anti-Fibrillatory, Anti-Afib),Cardiac Depressant		21	Whole Cell Pc	(Katchman et al., 2006)
Propiverine	Training	CCCOC(C(=O)OC1CCN(C)CC1)(c2ccccc2)c3ccccc3	10	5	3.79	HEK	Spasmolytic,Anti-Parkinsonian		21	Whole Cell Pc	(Christ et al., 2008)
Propranolol	Training	CC(C)NCC(O)COC1=CC=CC2=CC=CC=C12	3.9	5.409	2.75	HEK	Anti-Arrhythmic (Anti-Fibrillatory, Anti-Afib),Anti-Hypertensive		23	Whole Cell Pc	(Kawakami et al., 2006)
Prucalopride	Training	COCCCN1CCC(CC1)NC(=O)C2=CC(=C(C3=C2OCC3)N)Cl	4.1	5.387	1.41	HEK	Gastroprokinetic (Gastro-Intestinal Stimulant)		22.5	Whole Cell Pc	(Chapman & Pasternack, 2007)
Pyrilamine	Training	COc1ccc(CN(CCN(C)C)c2ccccn2)cc1	6	5.222	3.23	HEK	Anti-Histaminic		36	Whole Cell Pc	(Katchman et al., 2006)
Quetiapine	Training	OCCOCCN1CCN(CC1)C1=Nc2ccccc2Sc2ccccc12	5.765	5.239	2.99	CHO	Anti-Psychotic (Neuroleptic)		22	Whole Cell Pc	(Kongsamut, Kang, Chen, Roehr, & Rampe, 2002)
Quinidine	Training	COc4ccc3nccc(C(O)C1CC2CCN1CC2C=C)c3c4	0.41	6.387	2.79	HEK	Anti-Malarial,Anti-Arrhythmic (Anti-Fibrillatory, Anti-Afib)		36	Whole Cell Pc	(Paul, Witchel, & Hancox, 2002)
Ropivacaine	Training	CCCN1CCCC[C@H]1C(=O)NC1=C(C)C=CC=C1C	20	4.699	3.1600001	CHO	Anesthetic (Local)		Room Temp	Whole Cell Pc	(Friederich, Solth, Schillemeit, & Isbrandt, 2004)
Saquinavir	Training	CC(C)(C)NC(=O)[C@@H]1C[C@@H]2CCCC[C@@H]2CN1C[C@H]([C@H](CC3=CC=CC=C3)NC(=O)[C@H](CC(=O)N)NC(=O)C4=NC5=CC=CC=C5C=C4)O	15.3	4.815	4.73	HEK	Antiviral		23	Whole Cell Pc	(Anson et al., 2005)
Sibutramine	Training	CC(C)CC(N(C)C)C1(CCC1)C1=CC=C(Cl)C=C1	3.755	5.425	5.5900002	CHO	Anti-Depressant,Anorexic (Appetite Suppressant),Anti-Addictive (Cocaine, Opiates, Methamphetamine, Etc.)		37	Whole Cell Pc	(Guo & Guthrie, 2005)
Sildenafil	Training	CCCc1nn(C)c2c(=O)[nH]c(nc12)c3cc(ccc3OCC)S(=O)(=O)N4CCN(C)CC4	33.3	4.478	1.98	HEK	Pde Inhibitor		37	Whole Cell Pc	(Dustan Sarazan et al., 2004)
Sotalol	Training	CC(C)NCC(O)C1=CC=C(NS(C)(=O)=O)C=C1	268	3.572	0.23	HEK	Anti-Arrhythmic (Anti-Fibrillatory, Anti-Afib)			Whole Cell Pc	(Ducroq et al., 2007)
Sparfloxacin	Training	C[C@H]1CN(C[C@@H](C)N1)C1=C(F)C(N)=C2C(=O)C(=CN(C3CC3)C2=C1F)C(O)=O	33.2	4.479	-0.60000002	HEK	Anti-Bacterial		23	Whole Cell Pc	(Zunkler, Claassen, Wos-Maganga, Rustenbeck, & Holzgrabe, 2006)
Spironolactone	Training	[H][C@@]12CC[C@@]3(CCC(=O)O3)[C@@]1(C)CC[C@@]1([H])[C@@]2([H])[C@@]([H])(CC2=CC(=O)CC[C@]12C)SC(C)=O	23	4.638	2.8399999	CHO	Diuretic (Potassium-Sparing),Anti-Cardiac Failure		Room Temp	Whole Cell Pc	(Caballero et al., 2003)
S-Ropivacaine	Training	CCCN1CCCC[C@@H]1C(=O)Nc1c(C)cccc1C	28	4.553	3.1600001	CHO	Anesthetic (Local)		Room Temp	Whole Cell Pc	(Patrick Friederich, Solth, & Pongs, 2001)
Sulfamethoxazole	Training	CC1=CC(NS(=O)(=O)C2=CC=C(N)C=C2)=NO1	2200	2.658	0.56	HEK	Anti-Bacterial		35	Whole Cell Pc	(Saenen et al., 2007)
Tamsulosin	Training	CCOC1=CC=CC=C1OCCN[C@H](C)CC1=CC(=C(OC)C=C1)S(N)(=O)=O	104.8	3.98	2.1700001		Alpha1-Blocker		37	Whole Cell Pc	http://www.fenichel.net/pages/Professional/subpages/QT/Tables/pbydrug.htm
Terazosin	Training	COc1cc2nc(nc(N)c2cc1OC)N1CCN(CC1)C(=O)[C@H]1CCCO1	17.7	4.752	2.1800001	HEK	Anti-Hypertensive		23	Whole Cell Pc	(Thomas, Wimmer, et al., 2004)
Terodiline	Training	CC(CC(C1=CC=CC=C1)C2=CC=CC=C2)NC(C)(C)C	0.375	6.426	4.9400001	HEK	Vasodilator (Coronary)	Withdrawn	35	PC	(Martin et al., 2006)
Thioridazine	Training	CSc1ccc2Sc3ccccc3N(CC[C@H]3CCCCN3C)c2c1	0.08	7.095	6	HEK	Anti-Psychotic (Neuroleptic),Sedative		23	Whole Cell Pc	(Milnes, Witchel, Leaney, Leishman, & Hancox, 2006)
Tolterodine	Training	CC(C)N(CC[C@H](C1=CC=CC=C1)C1=C(O)C=CC(C)=C1)C(C)C	0.01	8.018	5.2399998	HEK	Urinary Incontinence (Dysuria, Overactive Bladder, Oab)		22	PC	(Martin et al., 2006)
Trimethoprim	Training	COC1=CC(CC2=CN=C(N)N=C2N)=CC(OC)=C1OC	1	6	0.98000002	HEK	Anti-Bacterial�		21	Whole Cell Pc	(Saenen et al., 2007)
Vardenafil	Training	CCCc1nc(C)c2c(=O)[nH]c(nn12)c3cc(ccc3OCC)S(=O)(=O)N4CCN(CC)CC4	12.8	4.893	2.23	HEK	Pde5 Inhibitor		Room Temp	Whole Cell Pc	(Dustan Sarazan et al., 2004)
Verapamil	Training	COc2ccc(CCN(C)CCCC(C#N)(C(C)C)c1ccc(OC)c(OC)c1)cc2OC	0.094	7.027	4.4699998	HEK	Antiemetic		21	Whole Cell Pc	(Fossa et al., 2004)
Vesnarinone	Training	COc1ccc(cc1OC)C(=O)N1CCN(CC1)c1ccc2NC(=O)CCc2c1	1.1	5.959	1.8200001	HEK	Cardiotonic,Cardiac Stimulant		35	Whole Cell Pc	(Katayama, Fujita, Ohe, Findlay, & Kurachi, 2000)
Ziprasidone	Training	ClC1=C(CCN2CCN(CC2)C2=NSC3=CC=CC=C23)C=C2CC(=O)NC2=C1	0.169	6.772	4.21	CHO	Anti-Psychotic (Neuroleptic)		21	Whole Cell Pc	(Kongsamut, Kang, Chen, Roehr, & Rampe, 2002)
2-Hydroxymethyl-olanzapine	Test	CN1CCN(CC1)C1=Nc2ccccc2Nc2sc(CO)cc12	11.6	4.936	1.47	HEK	Antipsychotic		35	Whole-Cell Voltage Clamping	(Ekins et al., 2002)
Ajmaline	Test	CCC6C3CC5C2N(C)c1ccccc1C24CC(C3C4O)N5C6O	1.04	5.983	2.1700001	HEK	Antiarrhythmic		22.5	Whole Cell Pc	(Kiesecker et al., 2004)
Ambasilide	Test	Nc1ccc(cc1)C(=O)N4CC2CC(CN(C2)Cc3ccccc3)C4	3.6	5.444	2.73	CHO	Antiarrhythmic		22.5	Whole Cell Pc	(Walker et al., 2000)
BMCL_03_13_1829-1835_16	Test	CCCc1cn(-c2ccc(F)cc2)c2ccc(Cl)cc12	26	4.585	7.1599998	CHO	Antipsychotic		34	Whole Cell Pc	(Pearlstein et al., 2003)
BMCL_03_13_1829-1835_17	Test	CCC(CC)c1cn(-c2ccc(F)cc2)c2ccc(Cl)cc12	1.48	5.83	8.0900002	CHO	Antipsychotic		35	Whole Cell Pc	(Pearlstein et al., 2003)
BMCL_03_13_1829-1835_21_1	Test	CC[C@@H](O)c1cn(-c2ccc(F)cc2)c2ccc(Cl)cc12	2.2	5.658	5.4000001	CHO	Antipsychotic		23.5	Whole Cell Pc	(Pearlstein et al., 2003)
BMCL_03_13_1829-1835_22	Test	CCc1cn(-c2ccc(F)cc2)c2ccc(Cl)cc12	3.5	5.456	6.6300001	CHO	Antipsychotic		22	Whole Cell Pc	(Pearlstein et al., 2003)
BMCL_03_13_1829-1835_3	Test	Fc1ccc(cc1)-n1cc(C2CCN(CC2)CCN2CCNC2=O)c2ccccc12	0.07	7.155	4.54	CHO	Antipsychotic		37	Whole Cell Pc	(Pearlstein et al., 2003)
Carbamazepine	Test	NC(=O)N1c2ccccc2C=Cc2ccccc12	251.2	3.6	2.3800001	HEK	Analgesic (Anti-Nociceptive),Anti-Convulsant (Anti-Epileptic),Anti-Depressant.		22	Whole Cell Pc	(Stanat, Carlton, Crumb, Agrawal, & Clarkson, 2003)
Chlorpromazine	Test	CN(C)CCCN1c2ccccc2Sc2ccc(Cl)cc12	1.562	5.806	5.3000002	CHO	Anti-Emetic (Anti-Nauseant),Anti-Psychotic (Neuroleptic),Anti-Protozoal (Trypanosoma)		35	Whole Cell Pc	(K. S. Kim & Kim, 2005)
Cibenzoline	Test	C1CN=C(N1)[C@@H]1CC1(c1ccccc1)c1ccccc1	3.7	5.432	4.1300001	HEK	Cardiac Depressant,Anti-Arrhythmic (Anti-Fibrillatory, Anti-Afib)		23	Whole Cell Pc	(Hiramatsu et al., 2004)
Citalopram	Test	CN(C)CCCC1(OCC2=C1C=CC(=C2)C#N)C1=CC=C(F)C=C1	3.97	5.401	3.1300001	HEK	Anti-Depressant		36	Whole Cell Pc	(Witchel, Pabbathi, Hofmann, Paul, & Hancox, 2002)
CJ-033466	Test	CC(C)CN1CCC(CC1)CNC(=O)c1cc(Cl)c(N)n2cc(C)nc12	2.57	5.59	3.26	HEK	Gastroprokinetic		23	Whole Cell Pc	(Toga, Kohmura, & Kawatsu, 2007)
Clebopride	Test	COc1cc(N)c(Cl)cc1C(=O)NC1CCN(CC1)Cc1ccccc1	0.62	6.208	2.6099999	CHO	Anti-Emetic (Anti-Nauseant)		22	Whole Cell Pc	(Kim, Shin, Park, & Kim, 2007)
Clomiphene	Test	CCN(CC)CCOc1ccc(cc1)C(\c1ccccc1)=C(\Cl)c1ccccc1	0.18	6.745	7.1500001	HEK	Anti-Estrogen,Anti-Osteoporitic		23	Whole Cell Pc	(Yuill et al., 2004)
Clozapine	Test	Clc1cc2N=C(N3CCN(CC3)C)c3c(Nc2cc1)cccc3	2.5	5.602	3.71	HEK	Antipsychotic		37	Whole Cell Pc	(Lee, Kim, Kim, Choe, & Jo, 2006)
Cyamemazine	Test	C[C@@H](CN(C)C)CN1c2ccccc2Sc2ccc(cc12)C#N	0.47	6.328	4.6700001	HEK	Tranquilizer (Anti-Anxiety),Anti-Psychotic (Neuroleptic).		23	Whole Cell Pc	(W. Crumb et al., 2006)
Desloratin	Test	Clc1ccc2c(CCc3cccnc3\C2=C2/CCNCC2)c1	4.5	5.347	3.8299999	HEK	Anti-Histaminic,Anti-Allergic		35	Whole Cell Pc	(Lacerda, Roy, Lewis, & Rampe, 1997)
Dofetilide	Test	CN(CCOc1ccc(NS(C)(=O)=O)cc1)CCc1ccc(NS(C)(=O)=O)cc1	0.01	8	1.99	CHO	Anti-Arrhythmic (Anti-Fibrillatory, Anti-Afib)		23	Whole Cell Pc	(Guo & Guthrie, 2005)
Doxepin	Test	CN(C)CCC=C2c1ccccc1COc3ccccc23	6.5	5.187	4.0900002	HEK	Anti-Depressant,Sleep Promoter (Anti-Insomnia)		NG	Whole Cell Pc	(Duncan et al., 2007)
Fentanyl	Test	CCC(=O)N(C1CCN(CC1)CCc1ccccc1)c1ccccc1	1.8	5.745	3.6199999	HEK	Analgesic (Anti-Nociceptive),Narcotic		37	Whole Cell Pc	(Katchman et al., 2002)
Gbr-12909/ vanoxerine	Test	Fc1ccc(cc1)C(OCCN1CCN(CCCc2ccccc2)CC1)c1ccc(F)cc1	0.001	9	5.2800002	HEK	Anti-Depressant,Anti-Parkinsonian,Cardiotonic		35	Whole Cell Pc	(Wible et al., 2005)
Granisetron	Test	CN1N=C(C(=O)NC2CC3CCCC(C2)N3C)C2=CC=CC=C12	3.73	5.428	1.72	HEK	Tranquilizer (Anti-Anxiety),Anti-Emetic (Anti-Nauseant)		37	Whole Cell Pc	(Kuryshev, Brown, Wang, Benedict, & Rampe, 2000)
Imipramine	Test	CN(C)CCCN1c2ccccc2CCc2ccccc12	3.4	5.469	5.04	CHO	Anti-Depressant		22	Whole Cell Pc	(Guo & Guthrie, 2005)
JMC20081730_1	Test	CN1CCN(CC1)CC(=O)Nc1cc(nc(n1)-c1ccc(C)o1)-n1nc(C)cc1C	0.95	6.022	2.0899999	HEK	Antipsychotic		21	Whole Cell Pc	(Slee et al., 2008)
JMC20081730_23	Test	CN(C)C[C@H]1CCN(C1)CC(=O)Nc1cc(nc(n1)-c1ccc(C)o1)-n1nc(C)cc1C	1.86	5.73	2.8199999	HEK	Antipsychotic		24.5	Whole Cell Pc	(Slee et al., 2008)
Methadone(R)	Test	O=C(C(C[C@H](N(C)C)C)(c1ccccc1)c1ccccc1)CC	7	5.155	4.1700001	HEK	Analgesic (Anti-Nociceptive),Narcotic		23	Whole Cell Pc	(Eap et al., 2007)
Metoclopramide	Test	CCN(CC)CCNC(=O)c1cc(Cl)c(N)cc1OC	5.4	5.268	2.23	HEK	Anti-Emetic (Anti-Nauseant),Choleretic (Cholagogue, Bile Stimulant)		21.5	Whole Cell Pc	(Claassen & Zunkler, 2005)
N-desmethyl-clozapine	Test	Clc1ccc2N=c3ccccc3=C(Nc2c1)N1CCNCC1	4.49	5.348	1.9400001	HEK	Antipsychotic		NG	Whole-Cell Voltage Clamping	(Ekins et al., 2002)
N-desmethyl-olanzapine	Test	Cc1cc2c(Nc3ccccc3N=C2N2CCNCC2)s1	14.2	4.848	2.4300001	HEK	Antipsychotic		23.5	Whole-Cell Voltage Clamping	(Ekins et al., 2002)
Norfluoxetine	Test	Fc1ccc(Cn2c(NC3CCNCC3)nc3ccccc23)cc1	2.5	5.602	3.3800001	HEK	Antidepressant		35	Whole Cell Pc	(Rajamani et al., 2005)
ondansetron	Test	Cc1nccn1C[C@@H]1CCc2c(C1=O)c1ccccc1n2C	0.81	6.092	2.72	HEK	Anti-Schizophrenic,Anti-Emetic (Anti-Nauseant),Tranquilizer (Anti-Anxiety),Anti-Addictive (Alcohol/Narcotic Aversion Therapy)		37	Whole Cell Pc	(Kuryshev et al., 2000)
Phenytoin	Test	O=C1NC(=O)C(N1)(c1ccccc1)c1ccccc1	240	3.62	2.0799999	HEK	Anti-Convulsant (Anti-Epileptic)		37	Whole Cell Pc	(Danielsson et al., 2003)
Pilsicainide	Test	Cc1cccc(C)c1NC(=O)CC12CCCN1CCC2	20.4	4.69	2.05	HEK	Anti-Arrhythmic (Anti-Fibrillatory, Anti-Afib)		37	Whole Cell Pc	(Wu, Orikabe, Hirano, Kawano, & Hiraoka, 2003)
Protriptyline	Test	CNCCCC1c2ccccc2CCc2ccccc12	1.18	5.928	4.6199999	HEK	�Antidepressant		35	Whole Cell Pc	(Jo, Hong, Chong, & Choe, 2008)
Risperidone	Test	Cc1nc2CCCCn2c(=O)c1CCN1CCC(CC1)c1noc2cc(F)ccc12	0.15	6.824	2.71	CHO	Anti-Parkinsonian,Anti-Psychotic (Neuroleptic),Anti-Autistic	Withdrawn	35	Whole Cell Pc	(Kongsamut, Kang, Chen, Roehr, & Rampe, 2002)
Ropinirole	Test	CCCN(CCC)CCC1=C2CC(=O)NC2=CC=C1	1.2	5.921	2.8	CHO	Anti-Parkinsonian		21.5	Whole Cell Pc	(Hurst et al., 2003)
Sertindole	Test	Fc1ccc(cc1)-n1cc(C2CCN(CC2)CCN2CCNC2=O)c2cc(Cl)ccc12	0.01	8	5.27	CHO	Anti-Psychotic (Neuroleptic)		37	Whole Cell Pc	(Thomsen et al., 2003)
Terfenadine	Test	CC(C)(C)c1ccc(cc1)[C@H](O)CCCN1CCC(CC1)C(O)(c1ccccc1)c1ccccc1	0.028	7.551	6.0700002	HEK	Anti-Histaminic	Withdrawn	35	Whole Cell Pc	(Kirsch et al., 2004)
Trazodone	Test	Clc1cccc(c1)N1CCN(CCCn2nc3ccccn3c2=O)CC1	2.9	5.538	3.8499999	HEK	Anti-Depressant,Anxiolytic		23.5	Whole Cell Pc	(P. Tarantino, N. Appleton, & K. Lansdell, 2005)
Trifluoperazine	Test	CN1CCN(CCCN2C3=CC=CC=C3SC3=C2C=C(C=C3)C(F)(F)F)CC1	1.406	5.852	4.6900001	CHO	Anti-Psychotic (Neuroleptic),Sedative		23	Whole Cell Pc	(K. S. Kim & Kim, 2005)
